# Supplementary material for: Environmental drivers of Ixodes ricinus abundance in forest fragments of rural European landscapes
Source: BMC Ecol. 2017 Sep 6;17:31. doi: 10.1186/s12898-017-0141-0 (PMC5586062; doi:10.1186/s12898-017-0141-0)
Supplement: Supplementary file 1 — Additional file 1. Meta-data on study setup. A table outlining the most important meta-data, such as center of each studied landscape window, dates of sampling, number of forest patches and a couple of landscape metrics to characterize the respective landscapes. [file 12898_2017_141_MOESM1_ESM.xlsx]

## Sheet: Sheet1
		southern France		northern France		Belgium		western Germany		eastern Germany		southern Sweden		central Sweden		Estonia
		B	O	B	O	B	O	B	O	B	O	B	O	B	O	B	O
lattitude [EPSG:3035]		2285710	2307610	2998398	2990191	3093599	3096929	3346683	3359284	3344590	3352490	3636830	3608244	4042559	4053045	4032319	4031134
longitude [EPSG:3035]		3575966	3611738	3884746	3859254	3884630	3964545	4231696	4283070	4453249	4472200	4548659	4519160	4712913	4727333	5186688	5283124
patches per window		67	37	62	29	56	67	48	40	43	24	49	19	62	46	27	32
patches analysed		16	16	16	16	16	16	16	16	16	14	15	16	16	15	15	15
tick sampling [day.month.2013]		03. – 05.05.	30.04. – 02.05.	08. – 11.05.	11. – 14.05.	19. – 21.06.	14. – 18.06.	03. – 06.06.	07. – 09.06.	23. – 29.05.	24.05. – 01.06.	23. – 28.08.	17. – 22.08.	07. – 09.08.	11. – 15.08.	19. – 25.07.	27.07. – 03.08.
Patch size [ha]	2.5 % Qu.	0.23	0.37	0.13	0.18	0.39	0.22	0.16	0.3	0.67	0.57	0.42	0.63	0.09	0.37	0.34	0.29
	mean	2.46	3.32	3.03	4.4	3.77	3.12	2.66	2.44	3.56	10.88	6.67	5.29	0.65	2.11	3.04	7.16
	97.5% Qu.	8.26	10.88	19.23	21.58	15.02	11.58	11.53	13.18	10.99	43.88	25.92	20.94	1.71	10.51	9.51	25.12
Forest [%]	total	23.8	14.1	6	5.8	6.1	6.4	25.3	11.7	4.5	7.7	7.4	7.2	79.7	31.2	33.4	15.8
	decid.	23.8	14.1	6	5.8	6.1	6.4	20	8.4	4	7.7	6.1	3.6	13.6	5.3	6.8	8
Field [%]		24.8	83.9	9.1	92.1	59.1	57.1	29.6	56	78.9	90.3	92.5	76.5	16.9	46.1	57	73.7
Pasture [%]		25.1	0	83.5	0.9	11.4	13.3	41.6	30.3	14.9	0.5	0.1	3.8	1.1	0	6.4	7.4
Hedgerow [10^4 m ha-1]		12	11.9	32.9	2	4.6	3.9	10.7	5.8	5.7	5	7.5	4	1.4	0.7	10.8	1.4
Edge density [m ha-1]		32.21	26.35	16	12.68	18.67	20.54	33.74	24.36	16.42	11.33	15.42	16.24	66.73	45.96	64.07	36.46
Larvae per 100 m²	mean	0.7	0	0	0.3	1.2	49.9	88.3	158.4	9.9	4.3	6.7	35.6	0.1	30.5	0	0.1
	sd	3.8	0	0	2	5.7	124.7	113.7	200	24.5	11.1	11	66.5	0.2	36.7	0	0.4
Nymphs per 100 m²	mean	9.2	0.4	8	4.9	5.5	39.5	55.8	53	24.3	16.6	17.9	45.8	3.7	14.2	1.1	1.3
	sd	13.8	0.9	10.2	5.8	11.6	46	33.1	44.9	14.9	21.2	12.8	61.3	3.3	12	1.6	2.3
Adults per 100 m²	mean	0.6	0.2	2.7	0.8	1.3	6.9	3	3.4	1.7	1.1	0.8	2	2	1.7	2.5	0.8
	sd	1	0.4	4	1.1	3.4	5.3	3	4.2	2.2	1.5	1	2.6	1.7	3.4	2.6	0.9
