# Supplementary material for: Environmental drivers of Ixodes ricinus abundance in forest fragments of rural European landscapes
Source: BMC Ecol. 2017 Sep 6;17:31. doi: 10.1186/s12898-017-0141-0 (PMC5586062; doi:10.1186/s12898-017-0141-0)
Supplement: Supplementary file 5 — Additional file 5. Refer to the caption of Additional file 4. [file 12898_2017_141_MOESM5_ESM.xlsx]

## Sheet: Macroclimate
Loadings
	ML1	ML3	ML2
gdd	0.764
cdd	0.507	0.854
precip_pre			0.631
precip_year			0.876
temp_mean_pre	0.829	0.514
temp_mean_year	0.578		0.703
temp_min_pre	0.72	0.619
temp_min_year		-0.857
temp_max_pre	0.728
temp_max_year	0.714
n_snow_year		0.798
n_dew_pre	-0.72
n_dew_year		0.696
n_cold_pre	-0.876
n_cold_year
n_med_pre	0.844
n_med_year	0.866
n_warm_pre	0.706	0.504
n_warm_year	0.516	0.757
	ML1	ML3	ML2
SS loadings	7.337	5.099	2.586
Proportion Var	0.386	0.268	0.136
Cumulative Var	0.386	0.655	0.791

## Sheet: Landscape
Loadings
	ML2	ML3	ML1	ML4	ML5
lg_cv_altitude
lg_surface_edge5_patch			0.987
lg_surface_edge10_patch			0.988
lg_surface_edge20_patch			0.981
prop_edge5_patch			-0.636		0.737
prop_edge10_patch			-0.654		0.726
prop_edge20_patch			-0.704		0.608
lg_NND	-0.746
lg_lg_PROX.5000	0.718
bn_prop_forest_50	0.549
lg_prop_forest_100	0.707
lg_prop_forest_250	0.765
lg_prop_forest_500	0.838
lg_prop_forest_1000	0.687
prop_forest_5000	0.581
prop_cult_50		-0.846
prop_cult_100		-0.867
prop_cult_250		-0.855
prop_cult_500		-0.802
prop_cult_1000		-0.596
prop_cult_5000
prop_past_50		0.964
prop_past_100		0.982
prop_past_250		0.984
prop_past_500		0.953
prop_past_1000		0.805
prop_past_5000		0.668
sqrt_prop_hedg_50
sqrt_prop_hedg_100
sqrt_prop_hedg_250
sqrt_prop_hedg_500
lg_edge_density_250	0.843
asin_prop_edge5_250	0.883
asin_prop_edge10_250	0.884
asin_prop_edge20_250	0.884
lg_edge_density_500	0.969
asin_prop_edge5_500	0.984
asin_prop_edge10_500	0.984
asin_prop_edge20_500	0.982
crown.cover	0.503
lg_forest.cover	0.702
edge.density.forest	0.652
n.patches				0.949
patch.density				0.956
	ML2	ML3	ML1	ML4	ML5
SS loadings	12.798	9.419	5.001	2.441	1.609
Proportion Var	0.291	0.214	0.114	0.055	0.037
Cumulative Var	0.291	0.505	0.619	0.674	0.711

## Sheet: Forest structural
Loadings
	ML1	ML3	ML4	ML2	ML5	ML8	ML7	ML6
height_stand_mean				0.906
height_stand_max				0.849
n_treelayers_min						0.595
n_treelayers_max
md_total_mean		-0.925
md_large_mean		-0.601
dens_total_lg_mean		0.937
dens_large_lg_mean
slenderness_total_mean					0.866
slenderness_small_mean					0.912
slenderness_large_mean				0.696
ba_bitterlich_mean
ba_total_lg_mean	0.921
ba_total_lg_min	0.683
ba_total_lg_max	0.859
ba_large_lg_mean	0.829
ba_small_lg_mean		0.678
ba_decid_lg_mean	0.88
bn_ba_evergr_bn_mean
bn_ba_dead_bn_mean
ba_laying_total_lg_mean			0.973
ba_laying_total_lg_max			0.85
ba_laying_large_bn_mean			0.719
species_mingling_mean
diam_diff_mean
lg_diam_cv_mean	0.541					0.653
lg_diam_iqr	0.508					0.556
diam_med
lg_diam_biggest	0.77
dw_diam_mean_mean			0.712
vol_total_lg_mean	0.903
vol_total_lg_min	0.676							0.51
vol_total_lg_max	0.826
biomass_total_lg_mean	0.807
diss_tree1_tree2
diss_tree1_spl
diss_tree2_spl
herb_canopy_height
herb_canopy_height_cv
tree_canopy_height
lg_tree_canopy_height_cv
	ML1	ML3	ML4	ML2	ML5	ML8	ML7	ML6
SS loadings	8.085	3.958	3.012	2.773	2.272	1.993	1.912	0.884
Proportion Var	0.197	0.097	0.073	0.068	0.055	0.049	0.047	0.022
Cumulative Var	0.197	0.294	0.367	0.435	0.49	0.539	0.586	0.607

## Sheet: Forest functional
Loadings
	ML1	ML7	ML4	ML6	ML5	ML3	ML2
lg_herb_weight_disp			0.537
herb_small_disp_alpha		0.595
herb_medium_disp_alpha	0.892
herb_medium_large_disp_alpha	0.875
herb_large_disp_alpha			0.763
herb_sla					0.872
lg_herb_chamaephyte
lg_herb_geophyte
herb_hemicryptophyte		0.789
herb_phanerophyte		-0.818
lg_herb_therophyte					0.604
herb_perennial		0.852
bn_herb_fern
herb_forb
lg_herb_grass
herb_asc_to_pros						-0.857
herb_erect						0.962
bn_herb_prostrate
herb_regular		-0.719
herb_rosette
herb_semi_rosette		0.582
herb_wo_branching							-0.913
herb_w_branching							0.913
lg_shrub_weight_disp
shrub_small_disp_alpha
shrub_medium_disp_alpha	0.839
shrub_medium_large_disp_alpha	0.802
shrub_large_disp_alpha
shrub_sla
lg_tree_weight_disp				0.528
tree_small_disp_alpha
tree_medium_disp_alpha				0.879
tree_medium_large_disp_alpha				0.922
tree_large_disp_alpha			0.679	0.5
tree_sla
lg_all_weight_disp			0.676
all_small_disp_alpha		0.622
all_medium_disp_alpha	0.949
all_medium_large_disp_alpha	0.912
all_large_disp_alpha			0.937
all_sla					0.919
	ML1	ML7	ML4	ML6	ML5	ML3	ML2
SS loadings	6.398	5.298	4.12	2.686	2.565	2.551	2.248
Proportion Var	0.156	0.129	0.1	0.066	0.063	0.062	0.055
Cumulative Var	0.156	0.285	0.386	0.451	0.514	0.576	0.631

## Sheet: Forest taxonomical
Loadings
	ML2	ML3	ML1	ML4
rich_tree_total_mean		0.683
rich_tree_small_mean		0.485
rich_tree_large_mean
rich_tree_short_mean
rich_tree_tall_mean
rich_tree_sgof_mean
rich_tree_total_patch	0.734	0.665
rich_tree_small_patch	0.763	0.563
rich_tree_large_patch	0.66	0.554
rich_tree_short_patch	0.727	0.557
rich_tree_tall_patch	0.644
rich_tree_sgof_patch	0.727	0.544
lg_alpha_spl_tall
lg_alpha_spl_short	0.614
lg_alpha_spl_total	0.656
gamma_herb	0.855
gamma_shrub	0.742
gamma_tree	0.714
gamma_total	0.865
mean_alpha_herb			0.989
mean_alpha_shrub				0.89
mean_alpha_tree
mean_alpha_total			0.903
beta_herb	0.947
beta_shrub	0.931
beta_tree	0.906
beta_total	0.911
	ML2	ML3	ML1	ML4
SS loadings	10.071	4.042	2.376	1.599
Proportion Var	0.373	0.15	0.088	0.059
Cumulative Var	0.373	0.523	0.611	0.67

## Sheet: Forest abundances
Loadings
	ML1	ML7	ML2	ML6	ML8	ML4	ML5	ML3
herb_total_abund			0.913
herb_average_abund
herb_small_disp_abund			0.984
herb_medium_disp_abund	0.904
herb_medium_large_disp_abund	0.922
herb_large_disp_abund	0.545
herb_w_nuts_abund	0.599
herb_w_nuts_e_abund	0.602
herb_w_berries_abund	0.723
herb_w_legume_abund
herb_evergreen_abund
herb_pr_padus_abund							0.782
shrub_total_abund		0.815
shrub_average_abund
shrub_small_disp_abund								0.853
shrub_medium_disp_abund		0.908
shrub_medium_large_disp_abund		0.918
shrub_large_disp_abund
shrub_w_nuts_abund					0.919
shrub_w_nuts_e_abund					0.899
shrub_w_berries_abund		0.769
shrub_evergreen_abund
shrub_pr_padus_abund							0.896
tree_total_abund						0.912
tree_average_abund
tree_small_disp_abund						0.831
tree_medium_disp_abund				0.729
tree_medium_large_disp_abund				0.943
tree_large_disp_abund				0.616
tree_w_nuts_abund				0.799
tree_w_nuts_e_abund				0.74
tree_w_berries_abund
tree_evergreen_abund
tree_pr_padus_abund
all_total_abund			0.821
shrub_tree_total_abund		0.715
ratio_herb_tree_abund			0.574			-0.633
lg_ratio_herb_shrub_abund
lg_ratio_shrub_tree_abund		0.64
all_small_disp_abund			0.941
all_medium_disp_abund	0.654	0.625
all_medium_large_disp_abund	0.68	0.596
all_large_disp_abund
all_w_nuts_abund					0.658
all_w_nuts_e_abund					0.651
all_w_berries_abund	0.573
all_evergreen_abund
all_pr_padus_abund							0.985
	ML1	ML7	ML2	ML6	ML8	ML4	ML5	ML3
SS loadings	6.392	6.162	4.745	4.673	3.369	3.146	2.751	1.808
Proportion Var	0.133	0.128	0.099	0.097	0.07	0.066	0.057	0.038
Cumulative Var	0.133	0.262	0.36	0.458	0.528	0.593	0.651	0.688

## Sheet: Soil
Loadings
	ML6	ML5	ML1	ML3	ML2	ML4
ff_depth_lg_mean	0.598
ff_bulkdensity_lg_mean
ms_l1mm_mat_bn_mean
ms_bulkdensity_mean			0.672
ff_c.cont2_lg_mean	0.973
ms_c.cont2_lg_mean					0.909
ff_n.cont2_lg_mean	0.909
ms_n.cont2_lg_mean					0.955
ff_c.n_lg_mean	-0.559
ms_c.n_lg_mean						0.885
ff_ph_mean
ms_ph_mean		0.715
ms_p.cont_tot_lg_mean			0.759
ms_p.cont_inorg_lg_mean				-0.952
ms_p.cont_org_lg_mean
ms_n.p_tot_lg_mean			-0.785
ms_n.p_inorg_lg_mean				0.945
ms_n.p_org_lg_mean		0.876
trait11_mean
trait13_mean
trait14_mean
trait15_mean
trait47_mean
	ML6	ML5	ML1	ML3	ML2	ML4
SS loadings	3.432	2.461	2.433	2.302	2.209	1.346
Proportion Var	0.149	0.107	0.106	0.1	0.096	0.059
Cumulative Var	0.149	0.256	0.362	0.462	0.558	0.617

## Sheet: Microclimate
Loadings
	ML1	ML2
sample_time
flag_condition
temp_soil		0.757
rH_5	0.93
rH_130	0.943
rH	0.997
temp_air		0.924
lg_satdef	-0.905
	ML1	ML2
SS loadings	3.822	1.602
Proportion Var	0.478	0.2
Cumulative Var	0.478	0.678
