# Supplementary material for: Environmental drivers of Ixodes ricinus abundance in forest fragments of rural European landscapes
Source: BMC Ecol. 2017 Sep 6;17:31. doi: 10.1186/s12898-017-0141-0 (PMC5586062; doi:10.1186/s12898-017-0141-0)
Supplement: Supplementary file 9 — Additional file 9. Overall response profiles and model-output (also Additional files 10, 11, 12). Figure for each tick stage, outlining the response for its respective linear mixed model. Each graph has a prediction line, confidence band (alpha = 0.05) and shows the partial residuals. η2 represents the relative importance of the respective driver. [file 12898_2017_141_MOESM9_ESM.xlsx]

## Sheet: larvae abundance
variable	Sum Sq	Mean Sq	NumDF	DenDF	F.value	Pr(>F)	coef	eta^2_part	relImp_part	percent	sum	comment
lg.IndexAge_orig	0.4917	0.4917	1	192.56	3.5447	0.06124	-0.143	0.016916	0.010908	1.0908	1.0908	patch age
lg.surface	0.9544	0.9544	1	193.54	6.8807	0.00941	0.1726	0.032322	0.020841	2.0841	2.0841	patch size
lg_a_mean	0.0025	0.0025	1	196	0.0178	0.89404	0.0147	8.6e-05	5.6e-05	0.0056	0.0056	number of adults collected
flag_condition	0.0076	0.0076	1	194.43	0.0547	0.81539	0.0089	0.000265	0.000171	0.0171	0.0171	wetness of the flag
sample_time	0.124	0.124	1	191.38	0.8939	0.3456	-0.1154	0.004321	0.002786	0.2786	0.5679	time of the day (hours+minutes) of tick sampling
I(sample_time^2)	0.1288	0.1288	1	191.37	0.9283	0.33651	0.004	0.004486	0.002893	0.2893
all_w_nuts_abund	0.1545	0.1545	1	192.09	1.1136	0.29262	-0.0885	0.005377	0.003467	0.3467	1.9011	abundance of plants with nut dispersules (see Appendix 3 for species list)
I(all_w_nuts_abund^2)	0.7058	0.7058	1	192.3	5.0887	0.02521	0.0363	0.024107	0.015544	1.5544
temp_soil	3.6931	3.6931	1	194.87	26.6245	0	1.0477	0.114453	0.073799	7.3799	14.9564	soil temperature
I(temp_soil^2)	3.8046	3.8046	1	194.52	27.4285	0	-0.0381	0.117503	0.075765	7.5765
prop_past_1000	0.8807	0.8807	1	204.98	6.3492	0.01251	-0.0069	0.0299	0.019279	1.9279	1.9279	proportion of pastures within 1000 m buffer around the focal patch
trait13_mean	2.4141	2.4141	1	200.68	17.404	4e-05	0.0862	0.077904	0.050232	5.0232	5.0232	leaf carbon content per dry mass of leaf-litter
rH_5	1.9831	1.9831	1	193.39	14.2968	0.00021	0.0914	0.064898	0.041846	4.1846	7.9815	relative humidity at 5 cm above the ground
I(rH_5^2)	1.7879	1.7879	1	192.98	12.8894	0.00042	-0.0006	0.058885	0.037969	3.7969
FA_structure_4	0.4217	0.4217	1	194.16	3.0403	0.08281	-0.0602	0.014544	0.009378	0.9378	6.1532	deadwood
I(FA_structure_4^2)	2.5146	2.5146	1	193.26	18.1285	3e-05	0.0756	0.080885	0.052154	5.2154
FA_abundances_1	1.741	1.741	1	194.63	12.5512	0.0005	0.1281	0.057429	0.03703	3.703	3.703	abundance of plants in herb layer with dispersules > 100 mg
mean_alpha_tree	0.9401	0.9401	1	198.82	6.7774	0.00993	0.0699	0.031852	0.020538	2.0538	2.0538	alpha-diversity (richness) or trees
prop_cult_50	0.7261	0.7261	1	191.9	5.2345	0.02323	0.0022	0.024781	0.015979	1.5979	1.5979	proportion of cultivated land within 50 m buffer around the focal patch
herb_canopy_height_cv	1.057	1.057	1	194.79	7.6201	0.00632	0.4495	0.035671	0.023001	2.3001	2.3001	coefficient of variation of the potential canopy height of plants in the herb layer
ms_n.p_tot_lg_mean	1.9327	1.9327	1	193.49	13.9336	0.00025	5.3036	0.063354	0.04085	4.085	8.6124	N/P(tot) ratio in the mineral soil
I(ms_n.p_tot_lg_mean^2)	2.1578	2.1578	1	193.48	15.5562	0.00011	-2.6127	0.070213	0.045274	4.5274
lg_shrub_weight_disp	1.2152	1.2152	1	191.53	8.761	0.00347	0.1912	0.040794	0.026304	2.6304	2.6304	total community weighted weight of dispersules of plants in the shrub layer
tree_large_disp_abund	1.217	1.217	1	193.65	8.774	0.00344	-0.1001	0.040852	0.026341	2.6341	2.6341	abundance of plants in tree layer with dispersules > 2 g
herb_regular	0.9319	0.9319	1	194.63	6.7181	0.01027	0.0082	0.031582	0.020364	2.0364	2.0364	proportion of plants with regular leaf distribution over the stem in the herb layer
n.patches	0.4971	0.4971	1	193.52	3.5836	0.05985	-0.0402	0.017099	0.011025	1.1025	2.5107	number of forest patches within 500 m buffer around the focal patch
I(n.patches^2)	0.638	0.638	1	192.65	4.5994	0.03323	0.0023	0.02184	0.014082	1.4082
ba_bitterlich_mean	0.6811	0.6811	1	191.93	4.9103	0.02787	-0.0067	0.023281	0.015012	1.5012	1.5012	basal area according to the bitterlich-method
herb_asc_to_pros	0.544	0.544	1	200.77	3.9217	0.04903	0.0236	0.018682	0.012046	1.2046	2.7926	proportion of plants with ascending or prostrating habitus in the herb layer
I(herb_asc_to_pros^2)	0.7215	0.7215	1	196.77	5.2016	0.02364	-0.0007	0.024628	0.01588	1.588

## Sheet: nymphs abundance
variable	Sum Sq	Mean Sq	NumDF	DenDF	F.value	Pr(>F)	coef	eta^2_part	relImp_part	percent	sum	comment
lg.IndexAge_orig	0.0026	0.0026	1	207.011	0.031	0.85964	0.0096	0.000149	0.000119	0.0119	0.0119	patch age
lg.surface	0.0001	0.0001	1	209.432	0.002	0.96867	-0.00181	7e-06	6e-06	0.0006	0.0006	patch size
lg_l_mean	4.5294	4.5294	1	153.727	55.32	0	0.27846	0.208502	0.16618	16.618	16.618	number of larvae collected
flag_condition	0.102	0.102	1	192.873	1.246	0.26576	-0.03105	0.005897	0.0047	0.47	0.47	wetness of the flag
sample_time	0.001	0.001	1	207.861	0.012	0.9114	-0.01045	5.9e-05	4.7e-05	0.0047	0.0082	time of the day (hours+minutes) of tick sampling
I(sample_time^2)	0.0007	0.0007	1	207.615	0.009	0.92396	0.0003	4.3e-05	3.5e-05	0.0035
ff_ph_mean	0.5042	0.5042	1	165.535	6.158	0.01408	-0.13003	0.028488	0.022706	2.2706	2.2706	ph-value in the forest floor
ms_c.n_lg_mean	0.5482	0.5482	1	177.181	6.695	0.01047	0.93478	0.030897	0.024626	2.4626	2.4626	C/N ratio in the mineral soil
cdd	0.9025	0.9025	1	17.528	11.022	0.00392	0.00205	0.049868	0.039746	3.9746	9.3389	temperature sum of days with temperatures below 8 °C
I(cdd^2)	1.2408	1.2408	1	16.213	15.154	0.00127	0	0.067304	0.053643	5.3643
lg_forest.cover	1.411	1.411	1	153.089	17.233	5e-05	0.30731	0.075839	0.060445	6.0445	6.0445	proportion of forest within 500 m buffer around the focal patch
prop_past_1000	1.1101	1.1101	1	52.832	13.558	0.00054	0.01133	0.060645	0.048336	4.8336	9.3931	proportion of pastures within 1000 m buffer around the focal patch
I(prop_past_1000^2)	1.0433	1.0433	1	48.039	12.743	0.00082	-0.00014	0.057207	0.045595	4.5595
md_total_mean	0.8061	0.8061	1	203.989	9.846	0.00195	0.25658	0.044784	0.035694	3.5694	7.654	average distance between all trees investigated in the stand structure survey
I(md_total_mean^2)	0.9288	0.9288	1	204.467	11.343	0.0009	-0.02027	0.051248	0.040846	4.0846
tree_w_berries_abund	0.708	0.708	1	209.758	8.647	0.00364	0.12099	0.039546	0.031519	3.1519	3.1519	abundance of plants with berries in tree layer
rH_130	0.5168	0.5168	1	208.089	6.312	0.01275	-0.00516	0.029179	0.023256	2.3256	2.3256	relative humidity at 130 cm above the ground
diss_tree1_tree2	0.5172	0.5172	1	209.394	6.317	0.01271	-0.19968	0.029202	0.023274	2.3274	2.3274	species dissimilarity between small and large trees (threshold: d130 = 30 cm)
trait11_mean	0.4181	0.4181	1	206.909	5.107	0.02487	0.14998	0.023742	0.018923	1.8923	3.6692	specific leaf area of leaf-litter
I(trait11_mean^2)	0.3921	0.3921	1	207.853	4.788	0.02977	-0.00444	0.022294	0.017769	1.7769
shrub_tree_total_abund	0.6172	0.6172	1	209.269	7.538	0.00657	-0.04538	0.034651	0.027618	2.7618	5.5648	total abundance of plants in shrub and tree layer
I(shrub_tree_total_abund^2)	0.6267	0.6267	1	209.74	7.654	0.00617	0.00147	0.035168	0.02803	2.803
shrub_w_nuts_abund	0.4141	0.4141	1	198.778	5.057	0.02562	0.0571	0.023516	0.018743	1.8743	1.8743	abundance of plants with nuts in shrub layer
FA_traits_2	0.4921	0.4921	1	175.319	6.01	0.0152	-0.0833	0.027825	0.022177	2.2177	2.2177	branching of plants
lg_herb_grass	0.2363	0.2363	1	208.055	2.886	0.09085	-0.3478	0.013556	0.010805	1.0805	2.6426	proportion of grasses in herb layer
I(lg_herb_grass^2)	0.3437	0.3437	1	207.435	4.198	0.04173	0.26769	0.0196	0.015621	1.5621

## Sheet: adults abundance
variable	Sum Sq	Mean Sq	NumDF	DenDF	F.value	Pr(>F)	coef	eta^2_part	relImp_part	percent	sum	comment
lg.IndexAge_orig	0.00406	0.00406	1	215.113	0.098	0.75422	0.01169	0.000455	0.000245	0.0245	0.0245	patch age
lg.surface	0.36829	0.36829	1	215.558	8.911	0.00316	0.0971	0.039618	0.021361	2.1361	2.1361	patch size
lg_n_mean	3.06499	3.06499	1	77.691	74.156	0	0.26376	0.255572	0.137798	13.7798	13.7798	number of nymphs collected
flag_condition	0.16977	0.16977	1	207.355	4.107	0.04397	-0.03591	0.018661	0.010062	1.0062	1.0062	wetness of the flag
sample_time	0.19403	0.19403	1	213.967	4.694	0.03137	-0.13569	0.021271	0.011469	1.1469	2.0962	time of the day (hours+minutes) of tick sampling
I(sample_time^2)	0.16	0.16	1	214.077	3.871	0.05042	0.0042	0.017606	0.009493	0.9493
tree_w_nuts_e_abund	0.34721	0.34721	1	215.648	8.401	0.00414	0.10815	0.037436	0.020184	2.0184	5.8104	abundance of plants with nuts in tree layer
I(tree_w_nuts_e_abund^2)	0.67537	0.67537	1	215.196	16.34	7e-05	-0.03264	0.070329	0.03792	3.792
shrub_w_nuts_e_abund	0.78956	0.78956	1	158.891	19.103	2e-05	0.06541	0.081254	0.04381	4.381	4.381	abundance of plants with nuts in shrub layer
herb_canopy_height_cv	0.40699	0.40699	1	199.194	9.847	0.00196	-0.23267	0.0436	0.023508	2.3508	2.3508	coefficient of variation of the potential canopy height of plants in the herb layer
prop_cult_1000	0.26943	0.26943	1	30.098	6.519	0.01598	-0.00186	0.029295	0.015795	1.5795	1.5795	proportion of cultivated land within 1000 m buffer around the focal patch
tree_total_abund	0.29003	0.29003	1	199.49	7.017	0.00872	-0.10325	0.031465	0.016965	1.6965	3.4426	total abundance of plants in tree layer
I(tree_total_abund^2)	0.29879	0.29879	1	208.989	7.229	0.00775	0.00832	0.032384	0.017461	1.7461
all_large_disp_alpha	0.4839	0.4839	1	210.422	11.708	0.00075	0.17945	0.051415	0.027722	2.7722	6.2529	alpha-diversity (richness) of plants with dispersules > 2 g
I(all_large_disp_alpha^2)	0.61612	0.61612	1	213.16	14.907	0.00015	-0.06257	0.064557	0.034807	3.4807
lg_prop_forest_250	0.2711	0.2711	1	169.479	6.559	0.01131	0.71838	0.029471	0.01589	1.589	1.589	proportion of forest within 250 m buffer around the focal patch
ba_bitterlich_mean	0.66513	0.66513	1	215.841	16.092	8e-05	-0.01882	0.069337	0.037384	3.7384	7.2683	basal area according to the bitterlich-method
I(ba_bitterlich_mean^2)	0.62543	0.62543	1	215.883	15.132	0.00013	0.00027	0.065469	0.035299	3.5299
n_med_year	0.25499	0.25499	1	21.578	6.169	0.02127	0.0133	0.027769	0.014972	1.4972	3.4056	number of days above 8 °C since 1st of January
I(n_med_year^2)	0.32758	0.32758	1	19.483	7.926	0.01087	-0.0001	0.035394	0.019084	1.9084
